# Supplementary material for: Sub-Exome Target Sequencing in a Family With Syndactyly Type IV Due to a Novel Partial Duplication of the LMBR1 Gene: First Case Report in Fujian Province of China
Source: Front Genet. 2020 Feb 28;11:130. doi: 10.3389/fgene.2020.00130 (PMC7058806; doi:10.3389/fgene.2020.00130)
Supplement: Supplementary file 4 [file Table_1.xlsx]

## Sheet: Sheet1
Supplementary Table 1. Overview of all previously published ZRS duplication in patients
Number	Family name	Population	Genomic location (hg19)	Size of duplication	Phenotype	Reference
1	Family, Klopocki	German	∼chr7:156,143,386-156,732,204	∼589 kb	TPTPS	Klopocki et al., 2008
2	Family 6, Sun	Chinese	∼chr7:156,241,020-156,699,998	∼459 kb	TPTPS,SD4	Sun et al., 2008
3	Family 2, Sun	Chinese	∼chr7:156,241,020-156,677,759	∼437 kb	TPTPS,SD4	Sun et al., 2008
4	Family 5, Sun	Chinese	∼chr7:156,241,020-156,619,399	∼378 kb	TPTPS,SD4	Sun et al., 2008
5	Family 4, Sun	Chinese	∼chr7:156,354,085-156,687,613	∼334 kb	TPTPS	Sun et al., 2008
6	Family 3,Wieczorek	German	∼chr7:156,368,541-156,661,877	∼293 kb	SD4, tibial hypoplasia	Wieczorek et al., 2010
7	The proband and his father, Liu	Chinese，Hunan	∼chr7:156,484,201‑156,772,643	∼290 kb	TPTPS	Liu et al., 2017
8	Family 3, Sun	Chinese	∼chr7:156,354,085-156,619,399	∼265 kb	TPTPS,SD4	Sun et al., 2008
9	Family 1, Lohan	Peru	∼chr7:156,437,229-156,692,706	∼255 kb	Haas-type polysyndactyly /SD4	Lohan et al., 2014
10	Family, Shi	Chinese, Fujian	∼chr7:156,460,343-156,682,575	∼222 kb	SD4, overlap of TPTPS, tibia and fibula shortening	Present study
11	Family 2, Lohan	unknown	∼chr7:156,491,887-156,671,016	∼179 kb	PS Haas-type/SD4, partial syndactyly of toe III–V	Lohan et al., 2014
12	Family 1,Sun	Chinese	∼chr7:156,539,605-156,699,998	∼160 kb	TPTPS	Sun et al., 2008
13	Family, Dai	Chinese, Chongqing	∼chr7:156,505,616-156620919	∼115 kb	TPTPS,SD4, PAP of toe	Dai et al., 2013
14	Family, Wu	Chinese	∼chr7:156,547,469-156,644,074	∼97 kb	SD4, tibial hypoplasia	Wu et al., 2009;Sato et al., 2007
15	Family 4,Wieczorek	German	∼chr7:156,572,751-156,661,877	∼89 kb	TPTPS,SD4, PAP of toe	Wieczorek et al., 2010
16	Family 3, Lohan	India	∼chr7:156,570,780-156,646,750	∼75 kb	LSS: total syndactyly of hands, mirror image,duplication of feet, nasal defect	Lohan et al., 2014
17	Family 4, Lohan	Pakistan	∼chr7:156,563,856-156,610,632	∼47 kb	LSS: total syndactyly of hands, mirror image duplication of feet	Lohan et al., 2014
18	Family 5, Lohan	unknown	∼ chr7:156,578,108-156,594,751	∼16 kb	LSS: total syndactyly of hands, mirror image duplication of feet, nasal defect	Lohan et al., 2014
19	Family ,Wang	Chinese, Shandong	unknown	∼726 bp	more than one supernumerary digits preaxial polydactyly	Wang et al., 2016
PS, polysyndactyly, SD4, syndactyly type IV, LSS, Laurin-Sandrow syndrome
The breakpoints of ZRS duplication in most cases is on the basis of the reviews (Dai et al., 2013), because the link of supplementary material provided is invalid in some previously published articles(Sun et al., 2008; Klopocki et al., 2008), we can not download it and check it.
