# Supplementary material for: Sub-Exome Target Sequencing in a Family With Syndactyly Type IV Due to a Novel Partial Duplication of the LMBR1 Gene: First Case Report in Fujian Province of China
Source: Front Genet. 2020 Feb 28;11:130. doi: 10.3389/fgene.2020.00130 (PMC7058806; doi:10.3389/fgene.2020.00130)
Supplement: Supplementary file 5 [file Table_2.xlsx]

## Sheet: Sheet1
Supplementary Table 2. Clinical variant phenotypes in the family
Family members	Sex	Age	Height	Weight	Hand			Foot
			(cm)	(kg)	Bilateral Syndactyly	Bilateral Preaxial polydactyly	Cup-shaped hand	Bilateral Syndactyly	Preaxial polydactyly	Postaxial polydactyly
I-1	female	59	155	45	partial ,+	+, 1	+	partial ,+	---	+
II-2	male	33	160	65	complete ,+	---	+	partial ,+	+	---
II-6	female	26	160	63	complete ,+	---	+	partial ,+L	+	---
II-7	female	26	160	75	complete ,+	---	+	partial ,+L	+	---
III-2	female	12 Day	50	3	complete ,+	---	+	partial ,+R	---	+
III-6	male	5 months	63	7.5	complete ,+	---	+	partial ,+	---	---
(1 = seven digits in right hand; + = have related phenotypes;)
