# Supplementary material for: Sub-Exome Target Sequencing in a Family With Syndactyly Type IV Due to a Novel Partial Duplication of the LMBR1 Gene: First Case Report in Fujian Province of China
Source: Front Genet. 2020 Feb 28;11:130. doi: 10.3389/fgene.2020.00130 (PMC7058806; doi:10.3389/fgene.2020.00130)
Supplement: Supplementary file 6 [file Table_3.xlsx]

## Sheet: II6
#Name	Gender	Chromosome	Gene	CDS/Exon	Depth	Sample_normalized_depth	others_normalized_depth	Sample/others	Z-score	SNV
II6	F	chr7	LMBR1	C3	795.825	1.774	1.264	1.404	6.985	Dup_het
II6	F	chr7	LMBR1	C4	498.493	1.111	0.7895	1.407	5.131	Dup_het
II6	F	chr7	LMBR1	C5	681.471	1.519	1.116	1.361	3.176	Dup_het
II6	F	chr7	LMBR1	C6	721.165	1.608	1.177	1.367	3.674	Dup_het
II6	F	chr7	LMBR1	C8	658.169	1.467	0.984	1.491	6.869	Dup_het
II6	F	chr7	LMBR1	C9	767.575	1.711	1.196	1.43	5.446	Dup_het
II6	F	chr7	LMBR1	C10	833.988	1.859	1.323	1.406	3.911	Dup_het
II6	F	chr7	LMBR1	C11	706.857	1.576	1.036	1.522	5.47	Dup_het
II6	F	chr7	LMBR1	C13	559.784	1.248	0.8338	1.497	9.908	Dup_het
II6	F	chr7	LMBR1	C14	928.802	2.07	1.452	1.426	4.324	Dup_het
II6	F	chr7	LMBR1	C15	578.03	1.288	0.9193	1.401	5.429	Dup_het
II6	F	chr7	LMBR1	C16	966.105	2.154	1.576	1.367	7.145	Dup_het
II6	F	chr7	LMBR1	C17E	435.116	0.9699	0.6299	1.54	7.771	Dup_het

## Sheet: III6
#Name	Gender	Chromosome	Gene	CDS/Exon	Depth	Sample_normalized_depth	others_normalized_depth	Sample/others	Z-score	SNV
III6	M	chr7	LMBR1	C2	409.603	1.079	0.7989	1.351	3.766	Dup_het
III6	M	chr7	LMBR1	C4	411.6	1.084	0.7639	1.419	6.151	Dup_het
III6	M	chr7	LMBR1	C5	547.154	1.441	1.015	1.42	7.233	Dup_het
III6	M	chr7	LMBR1	C6	752.087	1.981	1.219	1.625	8.126	Dup_het
III6	M	chr7	LMBR1	C7	475.406	1.252	0.8612	1.454	3.791	Dup_het
III6	M	chr7	LMBR1	C8	566.738	1.493	0.9727	1.535	5.932	Dup_het
III6	M	chr7	LMBR1	C10	728.753	1.92	1.414	1.358	7.132	Dup_het
III6	M	chr7	LMBR1	C11	597.61	1.574	1.115	1.412	4.707	Dup_het
III6	M	chr7	LMBR1	C12	718.103	1.892	1.25	1.513	8.036	Dup_het
III6	M	chr7	LMBR1	C13	451.054	1.188	0.863	1.377	5.029	Dup_het
III6	M	chr7	LMBR1	C14	892.593	2.351	1.417	1.659	6.128	Dup_het
III6	M	chr7	LMBR1	C16	930.105	2.45	1.676	1.462	7.944	Dup_het
III6	M	chr7	LMBR1	C17E	442.953	1.167	0.7058	1.653	9.949	Dup_het

## Sheet: II7
#Name	Gender	Chromosome	Gene	CDS/Exon	Depth	Sample_normalized_depth	others_normalized_depth	Sample/others	Z-score	SNV
II7	F	chr7	LMBR1	C3	413.95	1.75	1.081	1.618	3.864	Dup_het
II7	F	chr7	LMBR1	C14	454.857	1.923	1.309	1.469	2.595	Dup_het
II7	F	chr7	LMBR1	C15	303.642	1.283	0.9147	1.403	2.694	Dup_het
II7	F	chr7	LMBR1	C16	491.043	2.075	1.532	1.354	2.609	Dup_het

## Sheet: II2
#Name	Gender	Chromosome	Gene	CDS/Exon	Depth	Sample_normalized_depth	others_normalized_depth	Sample/others	Z-score	SNV
II2	M	chr7	LMBR1	C2	287.329	1.215	0.7241	1.678	3.919	Dup_het
II2	M	chr7	LMBR1	C4	297.95	1.26	0.7992	1.577	4.764	Dup_het
II2	M	chr7	LMBR1	C5	371.894	1.573	1.094	1.438	2.691	Dup_het
II2	M	chr7	LMBR1	C6	410.827	1.737	1.184	1.468	3.311	Dup_het
II2	M	chr7	LMBR1	C9	365.945	1.547	1.003	1.542	4.163	Dup_het
II2	M	chr7	LMBR1	C10	400.877	1.695	1.119	1.515	4.058	Dup_het
II2	M	chr7	LMBR1	C11	389.039	1.645	0.9937	1.655	3.823	Dup_het
II2	M	chr7	LMBR1	C12	446.141	1.886	1.176	1.603	4.263	Dup_het
II2	M	chr7	LMBR1	C13	289.568	1.224	0.8708	1.406	3.472	Dup_het
II2	M	chr7	LMBR1	C15	318.672	1.347	0.9097	1.481	3.643	Dup_het
II2	M	chr7	LMBR1	C16	498.42	2.108	1.53	1.378	2.884	Dup_het
II2	M	chr7	LMBR1	C17E	224.395	0.9488	0.6393	1.484	2.924	Dup_het
