# Supplementary material for: Sub-Exome Target Sequencing in a Family With Syndactyly Type IV Due to a Novel Partial Duplication of the LMBR1 Gene: First Case Report in Fujian Province of China
Source: Front Genet. 2020 Feb 28;11:130. doi: 10.3389/fgene.2020.00130 (PMC7058806; doi:10.3389/fgene.2020.00130)
Supplement: Supplementary file 7 [file Table_4.xlsx]

## Sheet: Sheet1
The primers of LMBR1 CDS 5,8,15 :
LMBR1-CDS5-F: 5'-AATACCACAATTTCAATATCTAACCTG-3';
LMBR1-CDS5-R: 5'-GGGCATCAATACAAATAAACAAAG-3'
LMBR1-CDS5-F：5'-AATACCACAATTTCAATATCTAACCTG-3'
LMBR1-CDS5-R：5'-GGGCATCAATACAAATAAACAAAG-3'
LMBR1-CDS8-F: 5'-AATGTCGCTTTCTGTCTTTTGG-3'
LMBR1-CDS8-R: 5'-GGCTTCACTAGCAACTGACCC-3'
LMBR1-CDS15-F: 5'-GCCCAATATTCTTTCTCGTTTC-3'
LMBR1-CDS15-R: 5'-CCCAGTGTTCTCGACATCACA-3'
Experimental details：
qPCR were carried out. Primers were designed based on the Human Genome Sequence (GRCh37 primary assembly) and the reference sequence NM_022458. 3 of LMBR1gene. The real-time quantitative PCR (qPCR) was performed to confirm xx duplication based on the ΔΔCT method.
The qPCR was performed in a total volume of 10 ul in each tube containing 7 ul of Mix （including 0.1 ul of MgSO4，0.1 ul of Tween20 100X，0.5 ul of DMSO，3.35 ul of nuclease-free water，2 ul of Betaine）0.5 ul of Eva Green, 0.2 ul of ROX, 0.4 ul of primers, and 0.8 ul dNTP. Reactions were run in Applied Biosystems StepOne Real-Time PCR Systems (Hercules, California, USA). For qPCR, the reaction was in…
